# Supplementary material for: Early Colonization of the Intestinal Microbiome of Neonatal Piglets Is Influenced by the Maternal Microbiome
Source: Animals (Basel). 2023 Oct 31;13(21):3378. doi: 10.3390/ani13213378 (PMC10650534; doi:10.3390/ani13213378)
Supplement: Supplementary file 1 [file animals-13-03378-s001.zip]

Archive with 1 entries (1 files):
- animals-2635487-supplementary.pdf
